# Supplementary material for: Antiviral Activity of Chlorophyll Extracts from Tetraselmis sp., a Marine Microalga, Against Zika Virus Infection
Source: Mar Drugs. 2024 Aug 31;22(9):397. doi: 10.3390/md22090397 (PMC11433109; doi:10.3390/md22090397)
Supplement: Supplementary file 1 [file marinedrugs-22-00397-s001.zip]

Archive with 1 entries (1 files):
- marinedrugs-3139205-supplementary.pdf
